# Supplementary material for: Effect of Spray Drying Encapsulation on Nettle Leaf Extract Powder Properties, Polyphenols and Their Bioavailability
Source: Foods. 2022 Sep 15;11(18):2852. doi: 10.3390/foods11182852 (PMC9498331; doi:10.3390/foods11182852)
Supplement: Supplementary file 1 [file foods-11-02852-s001.zip]

Archive with 3 entries (2 files):
- foods-1893829-supplementary/
- foods-1893829-supplementary/Figure S1.pdf
- foods-1893829-supplementary/Table S1.xlsx
