# Supplementary material for: Effect of Spray Drying Encapsulation on Nettle Leaf Extract Powder Properties, Polyphenols and Their Bioavailability
Source: Foods. 2022 Sep 15;11(18):2852. doi: 10.3390/foods11182852 (PMC9498331; doi:10.3390/foods11182852)
Supplement: Supplementary file 1 [file foods-11-02852-s001.zip › foods-1893829-supplementary/Table S1.xlsx]

## Sheet: total and surface polyphenols
Table S1 Concentrations of total and surface polyphenols in nettle leaves extract powders
Sample	Temperature (°C)	Carrier	Sample carrier:ratio	Total polyphenols	Surface polyphenols
				mg/g dm
1	120	MD	1:1	31.8516	0.761239
2	120	MD:GA (1:1)	1:1	29.6843	0.869599
3	120	MD:GA (3:1)	1:1	34.072	0.897201
4	120	β-CD	1:1	36.0459	0.94425
5	120	β-CD:GA (1:1)	1:1	33.9183	0.817172
6	120	β-CD:GA (3:1)	1:1	36.8191	0.869517
7	120	MD	1:2	30.7403	0.457647
8	120	MD:GA (1:1)	1:2	29.99	0.401228
9	120	MD:GA (3:1)	1:2	33.3803	0.747212
10	120	β-CD	1:2	33.3901	0.846297
11	120	β-CD:GA (1:1)	1:2	36.2953	0.81287
12	120	β-CD:GA (3:1)	1:2	35.088	0.872267
13	120	MD	1:3	28.2696	0.451253
14	120	MD:GA (1:1)	1:3	31.1855	0.422431
15	120	MD:GA (3:1)	1:3	31.3688	0.716141
16	120	β-CD	1:3	46.4015	2.12607
17	120	β-CD:GA (1:1)	1:3	39.5751	0.854778
18	120	β-CD:GA (3:1)	1:3	39.5378	1.28797
19	160	MD	1:1	29.6806	0.736077
20	160	MD:GA (1:1)	1:1	30.1257	0.879941
21	160	MD:GA (3:1)	1:1	26.6033	0.980384
22	160	β-CD	1:1	32.2312	0.900513
23	160	β-CD:GA (1:1)	1:1	31.9495	0.921832
24	160	β-CD:GA (3:1)	1:1	28.7428	1.03829
25	160	MD	1:2	31.2431	0.716881
26	160	MD:GA (1:1)	1:2	32.1712	0.72564
27	160	MD:GA (3:1)	1:2	31.9225	0.858802
28	160	β-CD	1:2	36.2335	1.11742
29	160	β-CD:GA (1:1)	1:2	40.4614	0.921185
30	160	β-CD:GA (3:1)	1:2	40.3231	1.11875
31	160	MD	1:3	35.4458	0.741244
32	160	MD:GA (1:1)	1:3	31.4038	0.578672
33	160	MD:GA (3:1)	1:3	41.2221	0.864895
34	160	β-CD	1:3	54.4077	2.35119
35	160	β-CD:GA (1:1)	1:3	42.9643	1.08492
36	160	β-CD:GA (3:1)	1:3	84.826	1.13053
37	200	MD	1:1	26.9926	0.897406
38	200	MD:GA (1:1)	1:1	24.1667	1.08179
39	200	MD:GA (3:1)	1:1	30.1164	1.03523
40	200	β-CD	1:1	33.0266	1.0525
41	200	β-CD:GA (1:1)	1:1	35.7661	1.08632
42	200	β-CD:GA (3:1)	1:1	31.4431	1.08832
43	200	MD	1:2	28.6359	0.951647
44	200	MD:GA (1:1)	1:2	35.1927	0.942153
45	200	MD:GA (3:1)	1:2	31.7662	0.801607
46	200	β-CD	1:2	35.075	1.39388
47	200	β-CD:GA (1:1)	1:2	35.3477	1.30328
48	200	β-CD:GA (3:1)	1:2	34.035	1.36222
49	200	MD	1:3	29.6788	1.14793
50	200	MD:GA (1:1)	1:3	32.0347	0.809247
51	200	MD:GA (3:1)	1:3	33.0933	0.843634
52	200	β-CD	1:3	55.5519	2.4633
53	200	β-CD:GA (1:1)	1:3	37.8682	0.994978
54	200	β-CD:GA (3:1)	1:3	38.51	1.48059
